# Supplementary material for: Synthesis and Biological Evaluation of Herceptin-Conjugated Liposomes Loaded with Lipocalin-2 siRNA for the Treatment of Inflammatory Breast Cancer
Source: Pharmaceuticals (Basel). 2025 Jul 17;18(7):1053. doi: 10.3390/ph18071053 (PMC12299312; doi:10.3390/ph18071053)
Supplement: Supplementary file 1 [file pharmaceuticals-18-01053-s001.zip]

Archive with 1 entries (1 files):
- pharmaceuticals-3676602-supplementary.pdf
